# Supplementary material for: A mathematical model to assess the effectiveness of test-trace-isolate-and-quarantine under limited capacities
Source: PLoS One. 2024 Mar 12;19(3):e0299880. doi: 10.1371/journal.pone.0299880 (PMC10931449; doi:10.1371/journal.pone.0299880)
Supplement: S1 File — Appendix A Derivation of contact tracing terms with early and late infectious individuals, Appendix B Modeling social and hygiene measures and changes in the tracing coverage, Appendix C Parameterization, Appendix D Stability analysis. (ZIP) [file pone.0299880.s001.zip]

Archive with 2 entries (2 files):
- S1_file.tex
- S1_file.pdf
