# Supplementary material for: A mathematical model to assess the effectiveness of test-trace-isolate-and-quarantine under limited capacities
Source: PLoS One. 2024 Mar 12;19(3):e0299880. doi: 10.1371/journal.pone.0299880 (PMC10931449; doi:10.1371/journal.pone.0299880)
Supplement: S1 File — Appendix A Derivation of contact tracing terms with early and late infectious individuals, Appendix B Modeling social and hygiene measures and changes in the tracing coverage, Appendix C Parameterization, Appendix D Stability analysis. (ZIP) [file pone.0299880.s001.zip › S1_file.tex]

% Template for PLoS
% Version 3.6 Aug 2022
%
% % % % % % % % % % % % % % % % % % % % % %
%
% -- IMPORTANT NOTE
%
% This template contains comments intended 
% to minimize problems and delays during our production 
% process. Please follow the template instructions
% whenever possible.
%
% % % % % % % % % % % % % % % % % % % % % % % 
%
% Once your paper is accepted for publication, 
% PLEASE REMOVE ALL TRACKED CHANGES in this file 
% and leave only the final text of your manuscript. 
% PLOS recommends the use of latexdiff to track changes during review, as this will help to maintain a clean tex file.
% Visit https://www.ctan.org/pkg/latexdiff?lang=en for info or contact us at latex@plos.org.
%
%
% There are no restrictions on package use within the LaTeX files except that no packages listed in the template may be deleted.
%
% Please do not include colors or graphics in the text.
%
% The manuscript LaTeX source should be contained within a single file (do not use \input, \externaldocument, or similar commands).
%
% % % % % % % % % % % % % % % % % % % % % % %
%
% -- FIGURES AND TABLES
%
% Please include tables/figure captions directly after the paragraph where they are first cited in the text.
%
% DO NOT INCLUDE GRAPHICS IN YOUR MANUSCRIPT
% - Figures should be uploaded separately from your manuscript file. 
% - Figures generated using LaTeX should be extracted and removed from the PDF before submission. 
% - Figures containing multiple panels/subfigures must be combined into one image file before submission.
% For figure citations, please use "Fig" instead of "Figure".
% See http://journals.plos.org/plosone/s/figures for PLOS figure guidelines.
%
% Tables should be cell-based and may not contain:
% - spacing/line breaks within cells to alter layout or alignment
% - do not nest tabular environments (no tabular environments within tabular environments)
% - no graphics or colored text (cell background color/shading OK)
% See http://journals.plos.org/plosone/s/tables for table guidelines.
%
% For tables that exceed the width of the text column, use the adjustwidth environment as illustrated in the example table in text below.
%
% % % % % % % % % % % % % % % % % % % % % % % %
%
% -- EQUATIONS, MATH SYMBOLS, SUBSCRIPTS, AND SUPERSCRIPTS
%
% IMPORTANT
% Below are a few tips to help format your equations and other special characters according to our specifications. For more tips to help reduce the possibility of formatting errors during conversion, please see our LaTeX guidelines at http://journals.plos.org/plosone/s/latex
%
% For inline equations, please be sure to include all portions of an equation in the math environment.  For example, x$^2$ is incorrect; this should be formatted as $x^2$ (or $\mathrm{x}^2$ if the romanized font is desired).
%
% Do not include text that is not math in the math environment. For example, CO2 should be written as CO\textsubscript{2} instead of CO$_2$.
%
% Please add line breaks to long display equations when possible in order to fit size of the column. 
%
% For inline equations, please do not include punctuation (commas, etc) within the math environment unless this is part of the equation.
%
% When adding superscript or subscripts outside of brackets/braces, please group using {}.  For example, change "[U(D,E,\gamma)]^2" to "{[U(D,E,\gamma)]}^2". 
%
% Do not use \cal for caligraphic font.  Instead, use \mathcal{}
%
% % % % % % % % % % % % % % % % % % % % % % % % 
%
% Please contact latex@plos.org with any questions.
%
% % % % % % % % % % % % % % % % % % % % % % % %

\documentclass[10pt,letterpaper]{article}
\usepackage[top=0.85in,footskip=0.75in]{geometry}

% amsmath and amssymb packages, useful for mathematical formulas and symbols
\usepackage{amsmath,amssymb}

% Use adjustwidth environment to exceed column width (see example table in text)
\usepackage{changepage}

% textcomp package and marvosym package for additional characters
\usepackage{textcomp,marvosym}

% cite package, to clean up citations in the main text. Do not remove.
\usepackage{cite}

% Use nameref to cite supporting information files (see Supporting Information section for more info)
\usepackage{nameref,hyperref}

% line numbers
\usepackage[right]{lineno}

% ligatures disabled
\usepackage[nopatch=eqnum]{microtype}
\DisableLigatures[f]{encoding = *, family = * }

% color can be used to apply background shading to table cells only
\usepackage[table]{xcolor}

% array package and thick rules for tables
\usepackage{array}

% packages added by author
%%
\usepackage{booktabs}
\usepackage{mathtools}
\usepackage[title]{appendix}
%%

% create "+" rule type for thick vertical lines
\newcolumntype{+}{!{\vrule width 2pt}}

% create \thickcline for thick horizontal lines of variable length
\newlength\savedwidth
\newcommand\thickcline[1]{%
	\noalign{\global\savedwidth\arrayrulewidth\global\arrayrulewidth 2pt}%
	\cline{#1}%
	\noalign{\vskip\arrayrulewidth}%
	\noalign{\global\arrayrulewidth\savedwidth}%
}

% \thickhline command for thick horizontal lines that span the table
\newcommand\thickhline{\noalign{\global\savedwidth\arrayrulewidth\global\arrayrulewidth 2pt}%
	\hline
	\noalign{\global\arrayrulewidth\savedwidth}}


% Remove comment for double spacing
%\usepackage{setspace} 
%\doublespacing

% Text layout
\raggedright
\setlength{\parindent}{0.5cm}
\textheight 8.75in

% Bold the 'Figure #' in the caption and separate it from the title/caption with a period
% Captions will be left justified
\usepackage[aboveskip=1pt,labelfont=bf,labelsep=period,justification=raggedright,singlelinecheck=off]{caption}
\renewcommand{\figurename}{Fig}

% Use the PLoS provided BiBTeX style
\bibliographystyle{plos2015}

% Remove brackets from numbering in List of References
\makeatletter
\renewcommand{\@biblabel}[1]{\quad#1.}
\makeatother

% commands added by author
%%
\DeclarePairedDelimiter\abs{\lvert}{\rvert}%
\DeclarePairedDelimiter\norm{\lVert}{\rVert}%
\DeclareMathOperator{\Tr}{Tr}

\makeatletter
\let\oldabs\abs
\def\abs{\@ifstar{\oldabs}{\oldabs*}}
%
\let\oldnorm\norm
\def\norm{\@ifstar{\oldnorm}{\oldnorm*}}
\makeatother
%%

% Header and Footer with logo
\usepackage{lastpage,fancyhdr,graphicx}
\usepackage{epstopdf}
%\pagestyle{myheadings}
\pagestyle{fancy}
\fancyhf{}
%\setlength{\headheight}{27.023pt}
%\lhead{\includegraphics[width=2.0in]{PLOS-submission.eps}}
\rfoot{\thepage/\pageref{LastPage}}
\renewcommand{\headrulewidth}{0pt}
\renewcommand{\footrule}{\hrule height 2pt \vspace{2mm}}
\fancyheadoffset[L]{2.25in}
\fancyfootoffset[L]{2.25in}
\lfoot{\today}


\begin{document}
	% Title must be 250 characters or less.
	\begin{flushleft}
		{\Large
			\textbf\newline{Supplementary material to: A mathematical model to assess the effectiveness of test-trace-isolate-and-quarantine under limited capacities} % Please use "sentence case" for title and headings (capitalize only the first word in a title (or heading), the first word in a subtitle (or subheading), and any proper nouns).
		}
		\newline
		% Insert author names, affiliations and corresponding author email (do not include titles, positions, or degrees).
		\\
		Julian Heidecke\textsuperscript{1,3,4*},
		Jan Fuhrmann\textsuperscript{2},
		Maria Vittoria Barbarossa\textsuperscript{1}
		\\
		\bigskip
		\textbf{1} Frankfurt Institute for Advanced Studies, 60438 Frankfurt, Germany
		\\
		\textbf{2} Institute of Applied Mathematics, Heidelberg University, 69120 Heidelberg, Germany
		\\
		\textbf{3} Interdisciplinary Center for Scientific Computing, Heidelberg University, 69120 Heidelberg, Germany
		\\
		\textbf{4} Heidelberg Institute of Global Health, Heidelberg University, 69120 Heidelberg, Germany
		\\
		\bigskip
		% Insert additional author notes using the symbols described below. Insert symbol callouts after author names as necessary.
		% 
		% Remove or comment out the author notes below if they aren't used.
		%
		% Primary Equal Contribution Note
		%\Yinyang These authors contributed equally to this work.
		
		% Additional Equal Contribution Note
		% Also use this double-dagger symbol for special authorship notes, such as senior authorship.
		%\ddag These authors also contributed equally to this work.
		
		% Current address notes
		%\textcurrency Current Address: Dept/Program/Center, Institution Name, City, State, Country % change symbol to "\textcurrency a" if more than one current address note
		% \textcurrency b Insert second current address 
		% \textcurrency c Insert third current address
		
		% Deceased author note
		%\dag Deceased
		
		% Group/Consortium Author Note
		%\textpilcrow Membership list can be found in the Acknowledgments section.
		
		% Use the asterisk to denote corresponding authorship and provide email address in note below.
		*julian.heidecke@iwr.uni-heidelberg.de
		
	\end{flushleft}
	%\linenumbers
		\begin{appendices}
		\section{Derivation of contact tracing terms with early and late infectious individuals}\label{app:presym}
		In this section we outline the derivation of the terms $\Tr_E,\Tr_{U_1},\Tr_{U_2}$ describing contact tracing in the full model (1) in the main text. We follow the same approach as outlined in the main text for the reduced model. However, we now have to distinguish between index cases detected while being in the early infectious phase $U_1$ and those being detected while being in the late infectious phase $U_2$. On average, these different types of index cases report different numbers of infected contacts, and their contacts spent a different duration in the infected chain at the time of being quarantined. Throughout the derivation we apply similar approximations as for the reduced model in the main text where we discuss the rationale behind them in more detail. 
		
		First, consider an average index case who is detected by testing at time $t-\kappa$, thus initiates contact tracing at time $t$, and suppose the index case is in $U_2$ at the time of detection (here called {\it $U_2$-index case}). Following the same reasoning as in the main text, we assume that the PHA choose a tracing window $T$ and ask for close contacts from the tracing interval $J^{U_2}_{T}(t)=[t-\kappa-T,t-\kappa]$. The duration $\tau^{U_2}(t)$ for which the average $U_2$-index case initiating contact tracing at time $t$ has been infectious by the time of detection $t-\kappa$ is the sum of the time spent in $U_1$ and the time spent in $U_2$, \begin{linenomath*}$$\tau^{U_2}(t)=\tau^{U_2}_{U_1}(t)+\tau^{U_2}_{U_2}(t).$$\end{linenomath*} Depending on the tracing window $T$, the tracing interval $J^{U_2}_{T}(t)$ is composed of three subintervals: 
		\begin{itemize}
			\item the (potentially trivial) part of $J^{U_2}_{T}(t)$ during which the index case was not yet infectious
			\begin{linenomath*}$$J^{U_2,\text{ninf}}_{T}(t)=\begin{cases}
				\emptyset, &\quad \text{if}\,\, T\leq\tau^{U_2}(t)\\
				[t-\kappa-T,t-\kappa-\tau^{U_2}(t)], &\quad \text{if}\,\, T>\tau^{U_2}(t)
			\end{cases}$$\end{linenomath*}
			
			\item the (potentially trivial) part of $J^{U_2}_{T}(t)$ where the index case was in the early infectious phase
			\begin{linenomath*}\begin{align}\label{eq:interv_U2pre}
				J^{U_2,\text{early}}_{T}(t)=\begin{cases}
					\emptyset, &\quad \text{if}\,\, T\leq\tau^{U_2}_{U_2}(t)\\
					[t-\kappa-T,t-\kappa-\tau^{U_2}_{U_2}(t)],&\quad \text{if}\,\, \tau^{U_2}_{U_2}(t)<T\leq\tau^{U_2}(t)\\
					[t-\kappa-\tau^{U_2}(t),t-\kappa-\tau^{U_2}_{U_2}(t)], &\quad \text{if}\,\, T>\tau^{U_2}(t)
				\end{cases}
			\end{align}\end{linenomath*}
			
			\item the time in $J^{U_2}_{T}(t)$ during which the index case was in the late infectious phase
			\begin{linenomath*}\begin{align}\label{eq:interv_U2pos}
				J^{U_2,\text{late}}_{T}(t)=\begin{cases}
					[t-\kappa-T,t-\kappa], &\quad \text{if}\,\, T\leq\tau^{U_2}_{U_2}(t)\\
					[t-\kappa-\tau^{U_2}_{U_2}(t),t-\kappa],&\quad \text{if}\,\, T>\tau^{U_2}_{U_2}(t).
				\end{cases}
			\end{align}\end{linenomath*}
		\end{itemize}
		In reality, the close contact definition probably leads to different reported close contact rates $\widetilde{c}_{0},\widetilde{c}_{1},\widetilde{c}_{2}$ corresponding to $J^{U_2,\text{ninf}}_{T}(t), J^{U_2,\text{early}}_{T}(t), J^{U_2,\text{late}}_{T}(t)$ and different infection probabilities $\widetilde{p}_{1},\widetilde{p}_{2}$ corresponding to $J^{U_2,\text{early}}_{T}(t), J^{U_2,\text{late}}_{T}(t)$. These result in transmission rates observed by contact tracing $\widetilde{\beta}_{1}:=\widetilde{p}_{1}\,\widetilde{c}_{1}$ in $J^{U_2,\text{early}}_{T}(t)$ and $\widetilde{\beta}_{2}:=\widetilde{p}_{2}\,\widetilde{c}_{2}$ in $J^{U_2,\text{late}}_{T}(t)$. Following our argumentation for the reduced model in the main text, we make the simplifying assumption that $\widetilde{c}:=\widetilde{c}_{0}=\widetilde{c}_{1}=\widetilde{c}_{2}$. Additionally, we set $\widetilde{p}_{1}=\theta\widetilde{p}_{2}$, where $\theta$ is the scaling factor for the early infectious transmission rate. Note that this results in
		\begin{linenomath*}
			\begin{align}\label{eq:assum_betas}
			\frac{\widetilde{\beta}_{1}}{\beta_{U_1}}=\frac{\widetilde{\beta}_{2}}{\beta_{U_2}}.
			\end{align}
		\end{linenomath*} 
		Following the approach in the main text, we write the rate at which contacts of $U_2$-index cases become traceable at time $t$ as
		\begin{linenomath*}
			\begin{align}\label{eq:U2_contacts}
			c^{U_2}_{\text{pot}}(t)=\int_{J^{U_2}_{T}(t)}\widetilde{c}N_F(s)\,\eta_{U_2}\big{|}_{t-\kappa}U_2(t-\kappa)ds\approx
			\abs{J^{U_2}_{T}(t)}\,\widetilde{c}N_F(t-\kappa)\,\eta_{U_2}\big{|}_{t-\kappa}U_2(t-\kappa).
			\end{align}
		\end{linenomath*}
		where $N_F=S+E+U_1+U_2+\rho_Q(Q_E+Q_{U_1}+Q_{U_2})+\rho_I(I_1+I_2)+R$. The rate at which infected contacts of $U_2$-index cases become traceable at time $t$ is the sum of those infected while their $U_2$-index case was in $U_1$ 
		\begin{linenomath*}
			\begin{align*}
			c^{\text{inf},U_2}_{\text{pot},U_1}(t)=\int_{J^{U_2,\text{early}}_{T}(t)} \widetilde{\beta}_1\, S(s) \,\eta_{U_2}\big{|}_{t-\kappa}U_2(t-\kappa) ds \approx\abs{J^{U_2,\text{early}}_{T}(t)}\,\widetilde{\beta}_1\,S(t-\kappa)\eta_{U_2}\big{|}_{t-\kappa}U_2(t-\kappa),
			\end{align*}
		\end{linenomath*}
		and those infected while their $U_2$-index case was in $U_2$
		\begin{linenomath*}
			\begin{align*}
			c^{\text{inf},U_2}_{\text{pot},U_2}(t)=\int_{J^{U_2,\text{late}}_{T}(t)} \widetilde{\beta}_2\, S(s) \,\eta_{U_2}\big{|}_{t-\kappa}U_2(t-\kappa) ds \approx\abs{J^{U_2,\text{late}}_{T}(t)}\,\widetilde{\beta}_2\,S(t-\kappa)\eta_{U_2}\big{|}_{t-\kappa}U_2(t-\kappa).
			\end{align*}
		\end{linenomath*}
		In order to later approximate the distribution of infected contacts over the infected compartments, we approximate the time that contacts that were infected while their $U_2$-index case was in $U_1$ have spent in the infected chain by the time $t$ of being traced as
		\begin{linenomath*}
			\begin{align}\label{eq:U2_U1_dur}
			\widetilde{r}^{U_2}_{U_1}(t) = \kappa + \frac{1}{2}\abs{J^{U_2,\text{early}}_{T}(t)} + \abs{J^{U_2,\text{late}}_{T}(t)}.
			\end{align}
		\end{linenomath*}
		For those contacts that were infected while their $U_2$-index case was in $U_2$ we approximate this time as
		\begin{linenomath*}
			\begin{align}\label{eq:U2_U2_dur}
			\widetilde{r}^{U_2}_{U_2}(t) = \kappa + \frac{1}{2}\abs{J^{U_2,\text{late}}_{T}(t)}.
			\end{align}
		\end{linenomath*}
		
		Let us now consider an average index case who is detected at time $t-\kappa$, thus initiates contact tracing at time $t$, and who is in $U_1$ at the time of detection ({\it $U_1$-index case}). For simplicity, we assume that the same tracing window $T$ as for $U_2$-index cases is chosen, thus, the index case is asked to disclose close contacts from $J^{U_1}_{T}(t)=[t-\kappa-T,t-\kappa]$. Let  $\tau^{U_1}(t)$ denote the time the average $U_1$-index initiating contact tracing at time $t$ has been infectious by the time $t-\kappa$ of being detected. Depending on the relationship between $T$ and $\tau^{U_1}(t)$, the tracing interval $J^{U_1}_{T}(t)$ is composed of two subintervals:
		\begin{itemize}
			\item the potentially trivial part of $J^{U_1}_{T}(t)$ during which the index case was not yet infectious
			\begin{linenomath*}$$J^{U_1,\text{ninf}}_{T}(t)=\begin{cases}
				\emptyset, &\quad \text{if}\,\, T\leq\tau^{U_1}(t)\\
				[t-\kappa-T,t-\kappa-\tau^{U_1}(t)], &\quad \text{if}\,\, T>\tau^{U_1}(t)
			\end{cases}$$\end{linenomath*}
			
			\item the time in $J^{U_1}_{T}(t)$ during which the index case was in the early infectious phase
			\begin{linenomath*}
				\begin{align}\label{eq:interv_U1}
				J^{U_1,\text{early}}_{T}(t)=\begin{cases}
					[t-\kappa-T,t-\kappa], &\quad \text{if}\,\, T\leq\tau^{U_1}(t)\\
					[t-\kappa-\tau^{U_1}(t),t-\kappa],&\quad \text{if}\,\, T>\tau^{U_1}(t).
				\end{cases}
				\end{align}
			\end{linenomath*}
		\end{itemize}
		We approximate the rate at which contacts of $U_1$-index cases become traceable at time $t$ as
		\begin{linenomath*}
			\begin{align}\label{eq:U1_contacts}
			c^{U_1}_{\text{pot}}(t)=\int_{J^{U_1}_{T}(t)}\widetilde{c}N_F(s)\,\eta_{U_1}\big{|}_{t-\kappa}U_1(t-\kappa)ds\approx
			\abs{J^{U_1}_{T}(t)}\,\widetilde{c}N_F(t-\kappa)\,\eta_{U_1}\big{|}_{t-\kappa}U_1(t-\kappa),
			\end{align}
		\end{linenomath*}
		The rate at which infected contacts of $U_1$-index cases become traceable at time $t$ is set to
		\begin{linenomath*}
			\begin{align*}
			c_{\text{pot}}^{\text{inf},U_1}(t)&=\int_{J^{U_1,\text{early}}_{T}(t)} \widetilde{\beta}_1\, S(s) \,\eta_{U_1}(t-\kappa)U_1(t-\kappa) ds\\ &\approx\abs{J^{U_1,\text{early}}_{T}(t)}\,\widetilde{\beta}_1\,S(t-\kappa)\eta_{U_1}\big{|}_{t-\kappa}U_1(t-\kappa).
			\end{align*}
		\end{linenomath*}
		The time such contacts have stayed in the infected chain by the time of contact tracing $t$ is estimated as
		\begin{linenomath*}
			\begin{align}\label{eq:U1_dur}
			\widetilde{r}^{U_1}(t) = \kappa + \frac{1}{2}\abs{J^{U_1,\text{early}}_{T}(t)}.
			\end{align}
		\end{linenomath*}
		The sum of Eq~\eqref{eq:U2_contacts} and Eq~\eqref{eq:U1_contacts} gives the total rate at which contacts become traceable at time $t$,
		\begin{linenomath*}
			\begin{align}\label{eq:pot_presym}
			c_\text{pot}(t)=c_{\text{pot}}^{U_2}(t) + c_{\text{pot}}^{U_1}(t),
			\end{align}
		\end{linenomath*}
		which determines the tracing efficiency (see Eq~(6) in the main text)
		\begin{linenomath*}
			\begin{align}
			\varepsilon(t)=\frac{\Omega}{\norm{(c_\text{pot}(t),\Omega)}_p}.
			\end{align}
		\end{linenomath*}
		The actual rates at which infected contacts are quarantined at time $t$ are then given by
		\begin{linenomath*}
			\begin{align}
			c^{\text{inf},U_1}_{\text{act}}(t)&=c_{\text{pot}}^{\text{inf},U_1}(t)\varepsilon(t), \label{eq:U1_contacts_act}\\
			c^{\text{inf},U_2}_{\text{act},U_1}(t)&=c^{\text{inf},U_2}_{\text{pot},U_1}(t)\varepsilon(t), \label{eq:U2_U1_contacts_act}\\
			c^{\text{inf},U_2}_{\text{act},U_2}(t)&=c^{\text{inf},U_2}_{\text{pot},U_2}(t)\varepsilon(t). \label{eq:U2_U2_contacts_act}
			\end{align}
		\end{linenomath*}
		In order to approximate from which compartment the infected contacts described by these rates originate, 
		we seed every infected contact in the exposed compartment and follow the first-order kinetics of system (1) in the main text for the durations \eqref{eq:U1_dur},\eqref{eq:U2_U1_dur},\eqref{eq:U2_U2_dur} . To this end, we solve the auxiliary initial-value problem
		\begin{linenomath*}
			\begin{equation} \label{eq:auxiliary}
			\begin{aligned}
			\frac{d\widetilde{E}}{ds}~&=~-\alpha \widetilde{E}\\
			\frac{d\widetilde{U}_1}{ds}~&=~-(\gamma_1+\eta_{U_1}\big{|}_{t-\kappa})\widetilde{U}_1+\alpha \widetilde{E}\\
			\frac{d\widetilde{U}_2}{ds}~&=~-(\gamma_2+\eta_{U_2}\big{|}_{t-\kappa})\widetilde{U}_2+\gamma_1\widetilde{U}_1\\
			\widetilde{E}(0)~&=~1\\
			\widetilde{U}_1(0)~&=~0\\
			\widetilde{U}_2(0)~&=~0
		\end{aligned}
			\end{equation}
		\end{linenomath*} 
		and evaluate the solution at time $s=\widetilde{r}^{U_1}(t)$ when considering contacts of $U_1$-index cases; at time $s=\widetilde{r}^{U_2}_{U_1}(t)$ for contacts of $U_2$-index cases that were infected when the respective index case was in $U_1$; and at time $s=\widetilde{r}^{U_2}_{U_2}(t)$ when considering contacts of $U_2$-index cases that were infected when the respective index case was in $U_2$. This results in fractions $\mu^{U_1}_{E}(t)$ of \eqref{eq:U1_contacts_act}, $\mu^{U_2}_{U_1,E}(t)$ of \eqref{eq:U2_U1_contacts_act} and $\mu^{U_2}_{U_2,E}(t)$ of \eqref{eq:U2_U2_contacts_act} originating from the $E$ compartment. Similarly, we get fractions $\mu^{U_1}_{U_1}(t)$ of \eqref{eq:U1_contacts_act}, $\mu^{U_2}_{U_1,U_1}(t)$ of \eqref{eq:U2_U1_contacts_act} and $\mu^{U_2}_{U_2,U_1}(t)$ of \eqref{eq:U2_U2_contacts_act} originating from the $U_1$ compartment and lastly fractions $\mu^{U_1}_{U_2}(t)$ of \eqref{eq:U1_contacts_act}, $\mu^{U_2}_{U_1,U_2}(t)$ of \eqref{eq:U2_U1_contacts_act} and $\mu^{U_2}_{U_2,U_2}(t)$ of \eqref{eq:U2_U2_contacts_act} originating from the $U_2$ compartment. Notice that in order to simplify solving solutions to the auxiliary model \eqref{eq:auxiliary} we have neglected changes in the testing rates $\eta_{U_1}$, $\eta_{U_2}$ over the infectious phases of the tracing intervals. 
		
		We end up with the following terms describing contact tracing at time $t$
		\begin{linenomath*}
			\begin{align}
			\Tr_E(t) &= \mu^{U_1}_E(t) c^{\text{inf},U_1}_{\text{act}}(t) + \mu^{U_2}_{U_1,E}(t) c^{\text{inf},U_2}_{\text{act},U_1}(t) + \mu^{U_2}_{U_2,E}(t) c^{\text{inf},U_2}_{\text{act},U_2}(t),\label{eq:TrE}\\
			\Tr_{U_1}(t) &= \mu^{U_1}_{U_1}(t) c^{\text{inf},U_1}_{\text{act}}(t) + \mu^{U_2}_{U_1,U_1}(t) c^{\text{inf},U_2}_{\text{act},U_1}(t) + \mu^{U_2}_{U_2,U_1}(t) c^{\text{inf},U_2}_{\text{act},U_2}(t),\label{eq:TrU1}\\
			\Tr_{U_2}(t) &= \mu^{U_1}_{U_2}(t) c^{\text{inf},U_1}_{\text{act}}(t) + \mu^{U_2}_{U_1,U_2}(t) c^{\text{inf},U_2}_{\text{act},U_1}(t) + \mu^{U_2}_{U_2,U_2}(t) c^{\text{inf},U_2}_{\text{act},U_2}(t).\label{eq:TrU2}
			\end{align}
		\end{linenomath*}
		In the setting of this model we get three different tracing coverages for the three different types of secondary infections. The tracing coverage for individuals who got infected by $U_1$-index cases is given by
		\begin{linenomath*}
			\begin{align}\label{eq:tr_cov_presym1}
			\omega^{U_1}(t):=\frac{\abs{J^{U_1,\text{early}}_{T}(t)}}{\tau^{U_1}(t)}\frac{\widetilde{\beta}_{1}}{\beta_{U_1}}.
			\end{align}
		\end{linenomath*} 
		The tracing coverage for individuals who got infected by $U_2$-index cases when these respective index cases were in $U_1$, is given by
		\begin{linenomath*}
			\begin{align}\label{eq:tr_cov_presym2}
			\omega^{U_2}_{U_1}(t):=\frac{\abs{J^{U_2,\text{early}}_{T}(t)}}{\tau^{U_2}_{U_1}(t)}\frac{\widetilde{\beta}_{1}}{\beta_{U_1}}.
			\end{align}
		\end{linenomath*}
		Lastly, the tracing coverage for individuals who got infected by $U_2$-index cases when these respective index cases were in $U_2$, is given by
		\begin{linenomath*}
			\begin{align}\label{eq:tr_cov_presym3}
			\omega^{U_2}_{U_2}(t):=\frac{\abs{J^{U_2,\text{late}}_{T}(t)}}{\tau^{U_2}_{U_2}(t)}\frac{\widetilde{\beta}_{2}}{\beta_{U_2}}.
			\end{align}
		\end{linenomath*}
		We could continue with this scheme and divide the infectious period into more subperiods. In this way, we could approximate a realistic infectivity profile along the infectious period. Alternatively, a more elegant approach would be to continuously structure the infected compartment by age of infection, thereby overcoming the limitation to consider average index cases and estimation of their expected age of infection ~\cite{Ferretti2020, Pollmann2021,  Mueller2016, Mueller2000, Fraser2004, Huo2015, Scarabel2021}. However, the approach presented here is sufficient to illustrate the adverse effect of transmission prior to the occurrence of potential symptoms on the effectiveness of TTIQ.
		
		\section{Modeling social and hygiene measures and changes in the tracing coverage}\label{app:measures}
		In this section we discuss how we account for changes in social and hygiene measures (i.e., non constant transmission rates), as well as measures affecting the tracing coverage (e.g., changes in the close contact definition or an increasing awareness to keep track of personal contacts), in the contact tracing terms. As for our derivation of the contact tracing terms in the main text, for simplicity, we explain our approach and assumptions by means of a reduced model without decomposed infectious compartments into early and late infectious phase. We proceeded similarly for the full model (1) in the main text and briefly comment on this case at the end of this section. 
		
		We assume that changes to the contact tracing scheme affecting the tracing coverage deviate the contact tracing parameters discontinuously with respect to different "generations" of index cases. Specifically, changes taking place from time $t$ on affect only the contact tracing executed on index cases that were detected at time $t-\kappa$ or later, even though these might have overlapping tracing intervals with earlier detected index cases. We indicate this time-dependency of the contact tracing parameters by writing  $\widetilde{p}_t,\widetilde{c}_t,\widetilde{\beta}_t$ for the infection probability, the contact rate and the transmission rate observed by contact tracing, respectively. We refer to this as the contact tracing scheme applied to contacts being traced at time $t$. Accordingly, the rate at which contacts become traceable at time $t$ reads (coincides with Eq~(4) in the main text)
		\begin{linenomath*}
			\begin{align}\label{eq:pot_t}
			c_{\text{pot}}(t)=\int_{J_{T}(t)} \widetilde{c}_tN_F(s)\,\eta_U\big{|}_{t-\kappa} U(t-\kappa) ds\approx\abs{J_{T}(t)}\,\widetilde{c}_tN_F(t-\kappa)\,\eta_U\big{|}_{t-\kappa} U(t-\kappa),
			\end{align}
		\end{linenomath*}
		and the rate at which infected contacts are quarantined at time $t$ is given by (coincides with Eq~(7) in the main text)
		\begin{linenomath*}
			\begin{align}\label{eq:actinf_t}
			c_{\text{act}}^{\text{inf}}(t)=\int_{J^{\text{inf}}_{T}(t)} \widetilde{\beta}_t\,S(s) \eta_U\big{|}_{t-\kappa} U(t-\kappa) \varepsilon(t) ds\approx \abs{J^{\text{inf}}_{T}(t)}\,\widetilde{\beta}_t\,S(t-\kappa)\eta_U\big{|}_{t-\kappa} U(t-\kappa)\varepsilon(t).
			\end{align}
		\end{linenomath*}
		
		As discussed in the main text, changes in the transmission rates are modeled by a time dependent factor $\phi(t)\in[0,1]$, so that 
		\begin{linenomath*}$$\beta_U(t)=\phi(t)\overline{\beta_U},$$\end{linenomath*}
		where $\overline{\beta_U}$ is the baseline transmission rate of the disease corresponding to a phase without any intervention. When there is a reduction in transmission rate in place at some time point $t^*$ so that $\beta_U(t^*)=\phi(t^*)\overline{\beta_U}$, this potentially also affects $\widetilde{\beta}_t,\widetilde{p}_t,\widetilde{c}_t$ along their relevant time intervals $J_{T}(t)$ and $J^{\text{inf}}_{T}(t)$, for all $t$ for which $t^*\in J_{T}(t)$. To account for this, we let $\overline{\widetilde{p}_t},\overline{\widetilde{c}_t}$ denote the infection probability and contact rate observed by contact tracing corresponding to a phase without any intervention in combination with the specific contact tracing scheme applied to contacts traced at time $t$. We express deviations from these baseline values due to social and hygiene measures by $\widetilde{\phi}_{1,t}(s)$ and $\widetilde{\phi}_{2,t}(s)$, such that
		\begin{linenomath*}
			\begin{align*}
			\widetilde{c}_t(s)&=\widetilde{\phi}_{1,t}(s)\overline{\widetilde{c}_t},\quad s\in J_{T}(t),\\
			\widetilde{p}_t(s)&=\widetilde{\phi}_{2,t}(s)\overline{\widetilde{p}_t},\quad s\in J^{\text{inf}}_{T}(t),\\
			\widetilde{\beta}_t(s)&=\widetilde{p}_t(s)\widetilde{c}_t(s),\quad s\in J^{\text{inf}}_{T}(t),
			\end{align*}
		\end{linenomath*}
		whereby given a time $s\in J^{\text{inf}}_{T}(t)$ we must have $\widetilde{\beta}_t(s)\leq\beta(s)$. The quantities $\widetilde{\phi}_{1,t}(s)$ and $\widetilde{\phi}_{2,t}(s)$ are influenced by the contact tracing scheme applied at time $t$ indicated by the index $t$ and by the social and hygiene measures that where in place during the time index cases are asked to disclose contacts from, indicated by the argument $s$. Their values could be derived from detailed index case and contact tracing data. However, in this work we confine ourselves to the simplified (non-generic) setting where
		\begin{linenomath*}
			\begin{equation}\label{eq:non-generic}
			\begin{aligned}
				\widetilde{\phi}_{1,t}(s)&=\phi(s),\quad \forall\, t\,\,\text{and}\,\,\forall\,s\in J_{T}(t),\\
				\widetilde{\phi}_{2,t}(s)&=1,\quad \forall\, t\,\,\text{and}\,\,\forall\,s\in J^{\text{inf}}_{T}(t).
			\end{aligned}
			\end{equation}
		\end{linenomath*}
		This resembles that a reduction in general transmission rates by the factor $\phi$ during the tracing interval $J_{T}(t)$ reduces contact rates observed by contact tracing at time $t$ by the same factor, independent of the contact tracing scheme applied at time $t$. However, the corresponding infection probabilities are assumed to be unaffected by the particular value of $\phi$. Note that the introduction of time-varying social and hygiene measures makes $\widetilde{c}_t$ and $\widetilde{\beta}_t$ dependent on the integration variable in Eq~\eqref{eq:pot_t} and Eq~\eqref{eq:actinf_t}. To circumvent this, we further simplify our assumptions by setting  $\widetilde{c}_t\equiv \widetilde{c}_t(t-\kappa)$ over $J_{T}(t)$ ($\widetilde{p}_t$ is constant on $J^{\text{inf}}_{T}(t)$ by Eq~\eqref{eq:non-generic}). This only introduces a minor deviation from the intended setting \eqref{eq:non-generic} since we only consider single parameter change points in our simulations, meaning that $T=\abs{J_{T}(t)}$ is reasonably small compared to intervals between parameter changes (where $\phi$ is constant). This leads to 
		\begin{linenomath*}$$\omega(t)=\frac{\abs{J^{\text{inf}}_{T}(t)}}{\tau(t)}\frac{\widetilde{\beta}_t(t-\kappa)}{\beta_U(t-\kappa)}$$\end{linenomath*}
		being our proxy for the tracing coverage at time $t$. 
		
		The discussed assumptions extend to the model with early and late infectious phase (1) in the main text. Most importantly, we assume that changes to the tracing scheme equally increase or decrease the different tracing coverages \eqref{eq:tr_cov_presym1}-\eqref{eq:tr_cov_presym3}, and that changes in the transmission rates $\beta_{U_2}$, $\beta_{U_1}=\theta\beta_{U_2}$ affect contact rates observed by contact tracing by the same factor but do not affect the corresponding infection probabilities observed by contact tracing (as in Eq~\eqref{eq:non-generic}).
		
		\section{Parameterization}\label{app:parameter}
		Our baseline parameter setting is inspired by the spread of COVID-19 in Germany in late summer and fall of 2020. All scenarios considered in the main text in which parameter values deviate from this baseline setting are clearly indicated and explained there.
		
		Parameters describing spreading dynamics and disease characteristics are based on literature dedicated to the original strain of SARS-CoV-2 circulating in 2020. We assume a latent phase of about $1/\alpha=3.5$ days ~\cite{Li2020}. This latent phase is followed by an early infectious phase of about $1/\gamma_1=2$ days ~\cite{He2020}, which together with the latent period of about $3.5$ days gives an incubation period of about $5.5$ days for individuals with a symptomatic course of infection ~\cite{RKI_Steckbrief, Lauer2020, Li2020a}. We assume that individuals go trough an infectious phase of in total about $9$ days and accordingly set $1/\gamma_2=7$ ~\cite{RKI_Steckbrief, He2020, Bullard2020, Singanayagam2020, Woelfel2020}. The baseline transmission rate in the late infectious compartment is chosen as $\overline{\beta_{U_2}}=0.33/N$. In addition, we set the scaling factor for the transmission rate of early infectious infectious individuals to $\theta=1.5$. At low prevalence, this means that approximately $40\%$ ~\cite{RKI_Steckbrief, Ferretti2020, Ganyani2020, He2020} of transmissions from undetected infectious individuals originate from the early phase of infection and gives a basic reproduction number of $\mathcal{R}_0=((\theta\overline{\beta_{U_2}})/\gamma_1+\overline{\beta_{U_2}}/\gamma_2)N=3.3$ ~\cite{RKI_Steckbrief, Alimohamadi2020, Billah2020, Zhao2020}. 
		
		For the maximal number of tests that can be administered and evaluated per day we only consider polymerase chain reaction tests as rapid antigen tests were not yet widely available in 2020 and assume a baseline value of $\sigma_+=200\,000$. Notice that we do not consider the additional effort generated by testing uninfected traced individuals, the fact that already confirmed cases might be tested repeatedly, or the possibility that all individuals might seek more testing at higher prevalence which would lead to a slower increase in the test positive rate. Therefore, we choose a relatively low value for $\sigma_+$ when compared to the theoretical testing capacity reported for Germany in late summer and fall of 2020 ~\cite{RKI_Tests}. The test loss constant is set to $\sigma_-=1.353\, N$ such that at low prevalence only approximately $85\,000$ tests are conducted per day. This roughly aligns with the reports for Germany during summer of 2021 at which time the reported incidence was indeed low ~\cite{RKI_Tests}. It should be noticed, however, that the test capacity in 2021 was significantly increased compared to the considered period of late summer and fall of 2020. Nevertheless, our rough approach captures the detrimental effect of an increasing incidence on the index case detection rates. The relative frequencies $(\sigma_{U_2},\sigma_{Q})$ of testing undetected late infectious and traced individuals compared to susceptibles depend on the considered disease, the testing strategy and the willingness of infectious and suspected individuals to get tested. Here we estimate that $(\sigma_{U_2},\sigma_{Q})=(93,300)$. Individuals in all the other compartments (importantly also those in $U_1$) are assumed to have no increased chance of being tested when compared to a susceptible individual. The choice $\sigma_{U_2}=93$ leads to a conservative case detection ratio of about $40\%$ at low prevalence by testing alone. For simplicity, we choose to work with a constant tracing window $T=1/\gamma_1+1/\gamma_2$, which reflects the theoretical decision to trace contacts of an index case for the average duration of the infectious period. We assume that the tracing scheme leads to a baseline value of $\overline{\widetilde{c}}=0.8/N$ for the close contact rate reported by an interviewed index case when no contact restrictions are in place. Together with accordingly selected infection probabilities this results in a tracing coverage of $\omega=0.65$ (below we discuss why we do not have to give different values to the different tracing coverages \eqref{eq:tr_cov_presym1}-\eqref{eq:tr_cov_presym3}). The maximal rate at which contacts can be quarantined per day is assumed to be $\Omega=40\,000$. Moreover, we assume a tracing delay of $\kappa=2$ days and a tracing efficiency constant of $p=2$ (a higher $p$ appears to be unrealistic considering the $400$ locally managed public health departments in Germany). The total population size is set to $N=83\,000\,000$ corresponding to the German population as of 2020. 
		
		Our parameter choices are summarized in Table 2 in the main text. Due to a lack of detailed contact tracing data for Germany and an unknown case detection ratio, our choices for the TTIQ parameters come with significant uncertainty. However, in the main text sensitivity of our results to these parameters and alternative parameter constellations are investigated. In addition, while we are aware that parameters change much more dynamically in reality, we keep them constant in the considered simulations, apart from single change points. 
		
		\subsubsection*{Tracing terms resulting from the baseline parameter choices}
		Here we specify the exact form of the different components included in the contact tracing terms $\Tr_{E}(t)$, $\Tr_{U_1}(t)$, $\Tr_{U_2}(t)$ in model (1) in the main text given our above assumptions on parameter choices and the assumptions made in Appendix \ref{app:measures}.
		
		We approximate the periods that the different types of index cases (introduced in Appendix \ref{app:presym}) spent in $U_1$ and $U_2$ before they were identified and isolated at time $t-\kappa$ as
		\begin{linenomath*}
			\begin{align}\label{eq:approx_times}
			\tau^{U_1}(t)=\tau_{U_1}^{U_2}(t)=\frac{1}{\eta_{U_1}\big{|}_{t-\kappa}+\gamma_1},\quad \tau_{U_2}^{U_2}(t)= \frac{1}{\eta_{U_2}\big{|}_{t-\kappa}+\gamma_2},
			\end{align}
		\end{linenomath*}
		which, considering Eq~\eqref{eq:interv_U2pre}, Eq~\eqref{eq:interv_U2pos} and Eq~\eqref{eq:interv_U1}, together with the tracing window $T=1/\gamma_1+1/\gamma_2$, leads to 
		\begin{linenomath*}
			\begin{equation}
			\begin{aligned}\label{eq:approx_ints}
				\abs{J^{U_1}_{T}(t)} &= \abs{J^{U_2}_{T}(t)} = \frac{1}{\gamma_1}+\frac{1}{\gamma_2},\\
				\abs{J^{U_1,\text{early}}_{T}(t)} &= \abs{J^{U_2,\text{early}}_{T}(t)} = \frac{1}{\eta_{U_1}\big{|}_{t-\kappa}+\gamma_1},\\
				\abs{J^{U_2,\text{late}}_{T}(t)} &= \frac{1}{\eta_{U_2}\big{|}_{t-\kappa}+\gamma_2}.
			\end{aligned}
			\end{equation}
		\end{linenomath*}
		Using Eq~\eqref{eq:pot_presym}, Eq~\eqref{eq:U1_contacts_act}-\eqref{eq:U2_U2_contacts_act}, Eq~\eqref{eq:U1_dur}, Eq~\eqref{eq:U2_U1_dur}, and Eq~\eqref{eq:U2_U2_dur}, while respecting the assumptions in Appendix \ref{app:measures}, we get 
		\begin{linenomath*}
			\begin{align}
			c_\text{pot}(t) &= \left(\frac{1}{\gamma_1}+\frac{1}{\gamma_2}\right)\,\widetilde{c}_t(t-\kappa)N_F(t-\kappa)\,\left[\eta_{U_1}\big{|}_{t-\kappa}U_1(t-\kappa)+\eta_{U_2}\big{|}_{t-\kappa}U_2(t-\kappa)\right],\label{eq:compS}\\
			c^{\text{inf},U_1}_{\text{act}}(t) &= \frac{\widetilde{\beta}_{t,1}(t-\kappa)}{\eta_{U_1}\big{|}_{t-\kappa}+\gamma_1}S(t-\kappa)\eta_{U_1}\big{|}_{t-\kappa}U_1(t-\kappa)\varepsilon(t),\\
			c^{\text{inf},U_2}_{\text{act},U_1}(t) &= \frac{\widetilde{\beta}_{t,1}(t-\kappa)}{\eta_{U_1}\big{|}_{t-\kappa}+\gamma_1}S(t-\kappa)\eta_{U_2}\big{|}_{t-\kappa}U_2(t-\kappa)\varepsilon(t),\\
			c^{\text{inf},U_2}_{\text{act},U_2}(t) &= \frac{\widetilde{\beta}_{t,2}(t-\kappa)}{\eta_{U_2}\big{|}_{t-\kappa}+\gamma_2}S(t-\kappa)\eta_{U_2}\big{|}_{t-\kappa}U_2(t-\kappa)\varepsilon(t),\\	
			\widetilde{r}^{U_1}(t) &= \kappa+\frac{1}{2}\frac{1}{\eta_{U_1}\big{|}_{t-\kappa}+\gamma_1},\\
			\widetilde{r}^{U_2}_{U_1}(t) &= \kappa + \frac{1}{2}\frac{1}{\eta_{U_1}\big{|}_{t-\kappa}+\gamma_1} + \frac{1}{\eta_{U_2}\big{|}_{t-\kappa}+\gamma_2},\\
			\widetilde{r}^{U_2}_{U_2}(t) &= \kappa + \frac{1}{2}\frac{1}{\eta_{U_2}\big{|}_{t-\kappa}+\gamma_2}.\label{eq:compL}
			\end{align}
		\end{linenomath*}
		Considering Eq~\eqref{eq:tr_cov_presym1}-\eqref{eq:tr_cov_presym3}, the approximations \eqref{eq:approx_times} and \eqref{eq:approx_ints}, together with assumption \eqref{eq:assum_betas} and the assumptions in Appendix \ref{app:measures}, lead to a single tracing coverage  \begin{linenomath*}$$\omega(t):=\omega^{U_1}(t)=\omega^{U_2}_{U_1}(t)=\frac{\widetilde{\beta}_{t,1}(t-\kappa)}{\beta_{U_1}(t-\kappa)}=\frac{\widetilde{\beta}_{t,2}(t-\kappa)}{\beta_{U_2}(t-\kappa)}=\omega^{U_2}_{U_2}(t).$$\end{linenomath*} 
		Eq~\eqref{eq:compS}-\eqref{eq:compL} provide all the components necessary to calculate the tracing terms \eqref{eq:TrE}-\eqref{eq:TrU2}.
		\section{Stability analysis}\label{app:stability}
		The stability of the DFE is approached by considering the linearization about the DFE of system (1) in the main text ~\cite{Kuang1993}. Our approximation of contact tracing with terms containing a single constant delay allows a straightforward analysis. The linearization of a system of delay differential equations with a single constant delay takes the form
		\begin{linenomath*}
			\begin{align}\label{eq:linear}
			x'(t)=Ax(t)-Bx(t-\kappa)
			\end{align}
		\end{linenomath*}
		with matrices $A$ and $B$ depending on the parameters of the considered system. We consider the linearization of model (1) in the main text with respect to the variables $x=(E,Q_E,U_1,Q_{U_1},I_1,U_2,Q_{U_2},I_2)$. It is unnecessary to consider $R$ and $S$ here, since the equation for $R$ is encoded in the remaining state variables and the equation for $S$ only gives a zero eigenvalue since all disease free states are equilibrium solutions. The corresponding matrices are given by
		\begin{linenomath*}\[
		A=
		\begin{bmatrix}
			-\alpha & 0 & \beta_{U_1}N & \rho_Q\beta_{U_1}N & \rho_I \beta_{U_1}N & \beta_{U_2}N & \rho_Q \beta_{U_2}N & \rho_I \beta_{U_2}N\\
			0 & -\alpha & 0 & 0 & 0 & 0 & 0 & 0\\
			\alpha & 0 & -(\overline{\eta_{U_1}}+\gamma_1)  & 0 & 0 & 0 & 0 & 0\\
			0 & \alpha & 0 & -(\overline{\eta_{Q_{U_1}}}+\gamma_1) & 0 & 0 & 0 & 0\\
			0 & 0 & \overline{\eta_{U_1}} & \overline{\eta_{Q_{U_1}}} & -\gamma_1 & 0 & 0 & 0\\
			0 & 0 & \gamma_1 & 0 & 0 & -(\overline{\eta_{U_2}}+\gamma_2) & 0 & 0\\
			0 & 0 & 0 & \gamma_1 & 0 & 0 & -(\overline{\eta_{Q_{U_2}}}+\gamma_2) & 0\\
			0 & 0 & 0 & 0 & \gamma_1 & \overline{\eta_{U_2}} & \overline{\eta_{Q_{U_2}}} & -\gamma_2\\
		\end{bmatrix},
		\]\end{linenomath*}
		\begin{linenomath*}\[
		B=
		\begin{bmatrix}
			0 & 0 & -\chi_E^{U_1} & 0 & 0 & -\chi_E^{U_2} & 0 & 0\\
			0 & 0 & \chi_E^{U_1} & 0 & 0 & \chi_E^{U_2} & 0 & 0\\
			0 & 0 & -\chi_{U_1}^{U_1} & 0 & 0 & -\chi_{U_1}^{U_2} & 0 & 0\\
			0 & 0 & \chi_{U_1}^{U_1} & 0 & 0 & \chi_{U_1}^{U_2} & 0 & 0\\
			0 & 0 & 0 & 0 & 0 & 0 & 0 & 0\\
			0 & 0 & -\chi_{U_2}^{U_1} & 0 & 0 & -\chi_{U_2}^{U_2} & 0 & 0 \\
			0 & 0 & \chi_{U_2}^{U_1} & 0 & 0 & \chi_{U_2}^{U_2} & 0 & 0\\
			0 & 0 & 0 & 0 & 0 & 0 & 0 & 0\\
		\end{bmatrix},
		\]\end{linenomath*}
		where the entries
		\begin{linenomath*}
			\begin{align*}
			\chi_E^{U_1} &= \frac{\widetilde{\beta}_{1}}{\overline{\eta_{U_1}}+\gamma_1}\,N\, \overline{\eta_{U_1}}\,\,\mu_E^{U_1}\big{|}_{\text{DFE}},\\
			\chi_E^{U_2} &= \frac{\widetilde{\beta}_{1}}{\overline{\eta_{U_1}}+\gamma_1}\,N\,\overline{\eta_{U_2}}\,\,\mu_{U_1,E}^{U_2}\big{|}_{\text{DFE}} + \frac{\widetilde{\beta}_{2}}{\overline{\eta_{U_2}}+\gamma_2}\,N\,\overline{\eta_{U_2}}\,\,\mu_{U_2,E}^{U_2}\big{|}_{\text{DFE}},\\
			\chi_{U_1}^{U_1} &= \frac{\widetilde{\beta}_{1}}{\overline{\eta_{U_1}}+\gamma_1}\,N\, \overline{\eta_{U_1}}\,\,\mu_{U_1}^{U_1}\big{|}_{\text{DFE}},\\
			\chi_{U_1}^{U_2} &=\frac{\widetilde{\beta}_{1}}{\overline{\eta_{U_1}}+\gamma_1}\,N\,\overline{\eta_{U_2}}\,\,\mu_{U_1,U_1}^{U_2}\big{|}_{\text{DFE}} +  \frac{\widetilde{\beta}_{2}}{\overline{\eta_{U_2}}+\gamma_2}\,N\,\overline{\eta_{U_2}}\,\,\mu_{U_2,U_1}^{U_2}\big{|}_{\text{DFE}},\\
			\chi_{U_2}^{U_1} &=\frac{\widetilde{\beta}_{1}}{\overline{\eta_{U_1}}+\gamma_1}\,N\, \overline{\eta_{U_1}}\,\,\mu_{U_2}^{U_1}\big{|}_{\text{DFE}},\\
			\chi_{U_2}^{U_2} &= \frac{\widetilde{\beta}_{1}}{\overline{\eta_{U_1}}+\gamma_1}\,N\,\overline{\eta_{U_2}}\,\,\mu_{U_1,U_2}^{U_2}\big{|}_{\text{DFE}} + \frac{\widetilde{\beta}_{2}}{\overline{\eta_{U_2}}+\gamma_2}\,N\,\overline{\eta_{U_2}}\,\,\mu_{U_2,U_2}^{U_2}\big{|}_{\text{DFE}},\\
			\end{align*}
		\end{linenomath*}
		are the result of linearizing the tracing terms \eqref{eq:TrE}-\eqref{eq:TrU2} with respect to $U_1$ and $U_2$ (note \eqref{eq:compS}-\eqref{eq:compL}) and evaluating the result at the DFE. By $\overline{\eta_X}$ we denote the detection rate in compartment $X$ evaluated at the DFE.
		
		The qualitative behavior of solutions of system \eqref{eq:linear} is determined by the roots of the characteristic equation of \eqref{eq:linear} given by
		\begin{linenomath*}
			\begin{align}\label{eq:chara}
			\det(-\lambda I + A + e^{-\lambda \kappa}B)=0.
			\end{align}
		\end{linenomath*}
		In order to numerically approximate solutions of \eqref{eq:chara} a discretization of the PDE-representation of the DDE can be used. This discretization results in a matrix whose eigenvalues are approximations for solutions of \eqref{eq:chara}. To this end, we followed the discretization scheme based on a Chebyshev nodes described in ~\cite{Jarlebring2008}. The necessary code presented in ~\cite{Jarlebring2008} and ~\cite{Trefethen2000} was -- like all numerical experiments in this work -- implemented in Python ~\cite{Harris2020, Virtanen2020, Hunter2007, ddeint2019,Vallat2018}. We calculated the critical level $\phi^*$ of effective contacts by scanning for the threshold level in effective contacts which determines a stability switch. In other words, for $\phi<\phi^*$ Eq~\eqref{eq:chara} has only solutions with negative real part and the DFE is stable. For $\phi>\phi^*$ there is at least one solution of \eqref{eq:chara} with positive real part and the DFE is unstable.
	\end{appendices}
		\nolinenumbers
	
	\begin{thebibliography}{99}
		
		\bibitem{Ferretti2020}
		\newblock L.~Ferretti, C.~Wymant, M.~Kendall, L.~Zhao, A.~Nurtay,
		L.~Abeler-Dörner, et al.,
		\newblock Quantifying {SARS}-{CoV}-2 transmission suggests epidemic control
		with digital contact tracing,
		\newblock \emph{Science}, \textbf{368} (2020), eabb6936. \url{https://doi.org/10.1126/science.abb6936}
		
		\bibitem{Fraser2004}
		\newblock C.~Fraser, S.~Riley, R.~M. Anderson, N.~M. Ferguson,
		\newblock Factors that make an infectious disease outbreak controllable,
		\newblock \emph{Proceedings of the National Academy of Sciences}, \textbf{101}
		(2004), 6146--6151. \url{https://doi.org/10.1073/pnas.0307506101}
		
		\bibitem{Huo2015}
		\newblock X.~Huo,
		\newblock Modeling of contact tracing in epidemic populations structured by
		disease age,
		\newblock \emph{Discrete {\&} Continuous Dynamical Systems - B}, \textbf{20}
		(2015), 1685--1713. \url{http://dx.doi.org/10.3934/dcdsb.2015.20.1685}
		
		\bibitem{Mueller2016}
		\newblock J.~Müller, B.~Koopmann,
		\newblock The effect of delay on contact tracing,
		\newblock \emph{Mathematical Biosciences}, \textbf{282} (2016), 204--214. \url{https://doi.org/10.1016/j.mbs.2016.10.010}
		
		\bibitem{Mueller2000}
		\newblock J.~Müller, M.~Kretzschmar, K.~Dietz,
		\newblock Contact tracing in stochastic and deterministic epidemic models,
		\newblock \emph{Mathematical Biosciences}, \textbf{164} (2000), 39--64. \url{https://doi.org/10.1016/s0025-5564(99)00061-9}
		
		\bibitem{Pollmann2021}
		\newblock T.~R. Pollmann, S.~Schönert, J.~Müller, J.~Pollmann, E.~Resconi,
		C.~Wiesinger, et al.,
		\newblock The impact of digital contact tracing on the {SARS}-{CoV}-2
		pandemic{\textemdash}a comprehensive modelling study,
		\newblock \emph{{EPJ} Data Science}, \textbf{10} (2021), 37. \url{https://doi.org/10.1140/epjds/s13688-021-00290-x}
		
		\bibitem{Scarabel2021}
		\newblock F.~Scarabel, L.~Pellis, N.~H. Ogden, J.~Wu,
		\newblock A renewal equation model to assess roles and limitations of contact
		tracing for disease outbreak control,
		\newblock \emph{Royal Society Open Science}, \textbf{8} (2021), 202091. \url{https://doi.org/10.1098/rsos.202091}
		
		\bibitem{Li2020}
		\newblock R.~Li, S.~Pei, B.~Chen, Y.~Song, T.~Zhang, W.~Yang, et al.,
		\newblock Substantial undocumented infection facilitates the rapid
		dissemination of novel coronavirus ({SARS}-{CoV}-2),
		\newblock \emph{Science}, \textbf{368} (2020), 489--493. \url{https://doi.org/10.1126/science.abb3221}
		
		\bibitem{He2020}
		\newblock X.~He, E.~H.~Y. Lau, P.~Wu, X.~Deng, J.~Wang, X.~Hao, et al.,
		\newblock Temporal dynamics in viral shedding and transmissibility of
		{COVID}-19,
		\newblock \emph{Nature Medicine}, \textbf{26} (2020), 672--675. \url{https://doi.org/10.1038/s41591-020-0869-5}
		
		\bibitem{Lauer2020}
		\newblock S.~A. Lauer, K.~H. Grantz, Q.~Bi, F.~K. Jones, Q.~Zheng, H.~R.
		Meredith, et al.,
		\newblock {The Incubation Period of Coronavirus Disease 2019 ({COVID}-19) From
			Publicly Reported Confirmed Cases: Estimation and Application},
		\newblock \emph{Annals of Internal Medicine}, \textbf{172} (2020), 577--582. \url{https://doi.org/10.7326/m20-0504}
		
		\bibitem{Li2020a}
		\newblock Q.~Li, X.~Guan, P.~Wu, X.~Wang, L.~Zhou, Y.~Tong, et al.,
		\newblock {Early Transmission Dynamics in Wuhan, China, of Novel
			Coronavirus{\textendash}Infected Pneumonia},
		\newblock \emph{New England Journal of Medicine}, \textbf{382} (2020),
		1199--1207. \url{https://doi.org/10.1056/nejmoa2001316}
		
		\bibitem{RKI_Steckbrief}
		\newblock \emph{Robert Koch Institute},
		\newblock {Epidemiologischer Steckbrief zu SARS-CoV-2 und COVID-19}, Last accessed on 11/22/2022.
		\newblock
		Available from: \url{https://www.rki.de/DE/Content/InfAZ/N/Neuartiges_Coronavirus/Steckbrief.html}.
		
		\bibitem{Bullard2020}
		\newblock J.~Bullard, K.~Dust, D.~Funk, J.~E. Strong, D.~Alexander, L.~Garnett, et al.,
		\newblock {Predicting Infectious Severe Acute Respiratory Syndrome Coronavirus
			2 From Diagnostic Samples},
		\newblock \emph{Clinical Infectious Diseases}, \textbf{71} (2020), 2663--2666. \url{https://doi.org/10.1093/cid/ciaa638}
		
		\bibitem{Singanayagam2020}
		\newblock A.~Singanayagam, M.~Patel, A.~Charlett, J.~L. Bernal, V.~Saliba,
		J.~Ellis, et al.,
		\newblock {Duration of infectiousness and correlation with {RT}-{PCR} cycle
			threshold values in cases of {COVID}-19, England, January to May 2020},
		\newblock \emph{Eurosurveillance}, \textbf{25} (2020), 2001483. \url{https://doi.org/10.2807/1560-7917.es.2020.25.32.2001483}
		
		\bibitem{Woelfel2020}
		\newblock R.~Wölfel, V.~M. Corman, W.~Guggemos, M.~Seilmaier, S.~Zange, M.~A.
		Müller, et al.,
		\newblock Virological assessment of hospitalized patients with {COVID}-2019,
		\newblock \emph{Nature}, \textbf{581} (2020), 465--469. \url{https://doi.org/10.1038/s41586-020-2196-x}
		
		\bibitem{Ganyani2020}
		\newblock T.~Ganyani, C.~Kremer, D.~Chen, A.~Torneri, C.~Faes, J.~Wallinga, et al.,
		\newblock {Estimating the generation interval for coronavirus disease
			({COVID}-19) based on symptom onset data, March 2020},
		\newblock \emph{Eurosurveillance}, \textbf{25} (2020), 2000257. \url{https://doi.org/10.2807/1560-7917.es.2020.25.17.2000257}
		
		\bibitem{Alimohamadi2020}
		\newblock Y.~Alimohamadi, M.~Taghdir, M.~Sepandi,
		\newblock {Estimate of the Basic Reproduction Number for {COVID}-19: A
			Systematic Review and Meta-analysis},
		\newblock \emph{Journal of Preventive Medicine and Public Health}, \textbf{53}
		(2020), 151--157. \url{https://doi.org/10.3961/jpmph.20.076}
		
		\bibitem{Billah2020}
		\newblock M.~A. Billah, M.~M. Miah, M.~N. Khan,
		\newblock {Reproductive number of coronavirus: A systematic review and
			meta-analysis based on global level evidence},
		\newblock \emph{{PLOS} {ONE}}, \textbf{15} (2020), e0242128. \url{https://doi.org/10.1371/journal.pone.0242128}
		
		\bibitem{Zhao2020}
		\newblock S.~Zhao, Q.~Lin, J.~Ran, S.~S. Musa, G.~Yang, W.~Wang, et al.,
		\newblock {Preliminary estimation of the basic reproduction number of novel
			coronavirus (2019-{nCoV}) in China, from 2019 to 2020: A data-driven analysis
			in the early phase of the outbreak},
		\newblock \emph{International Journal of Infectious Diseases}, \textbf{92}
		(2020), 214--217. \url{https://doi.org/10.1016/j.ijid.2020.01.050}
		
		\bibitem{RKI_Tests}
		\newblock \emph{Robert Koch Institute},
		\newblock {Erfassung der SARS-CoV-2-Testzahlen in Deutschland}, Last accessed on 11/22/2022.
		\newblock
		Available from: \url{https://www.rki.de/DE/Content/InfAZ/N/Neuartiges_Coronavirus/Testzahl.html}.
		
		\bibitem{Kuang1993}
		\newblock Y.~Kuang,
		\newblock \emph{Delay Differential Equations: With Applications in Population
			Dynamics},
		\newblock Academic press, 1993.
		
		\bibitem{Jarlebring2008}
		\newblock E.~Jarlebring,
		\newblock {Some numerical methods to compute the eigenvalues of a time-delay
			system using Matlab},
		\newblock \emph{The delay e-letter}, \textbf{2} (2008), 155.
		
		\bibitem{Trefethen2000}
		\newblock L.~N. Trefethen,
		\newblock \emph{Spectral {M}ethods in {MATLAB}},
		\newblock Society for Industrial and Applied Mathematics, 2000.
		
		\bibitem{Harris2020}
		\newblock C.~R. Harris, K.~J. Millman, S.~J. van der Walt, R.~Gommers, P.~Virtanen, D.~Cournapeau, et al.,
		\newblock {Array programming with NumPy},
		\newblock \emph{Nature}, \textbf{585}
		(2020), 357--362. \url{https://doi.org/10.1038/s41586-020-2649-2}
		
		\bibitem{Virtanen2020}
		\newblock P.~Virtanen, R.~Gommers, T.~E. Oliphant, M.~Haberland, T.~Reddy, D.~Cournapeau, et al.,
		\newblock {SciPy 1.0: fundamental algorithms for scientific computing in Python},
		\newblock \emph{Nature Methods}, \textbf{17}
		(2020), 261--272. \url{https://doi.org/10.1038/s41592-019-0686-2}
		
		\bibitem{Hunter2007}
		\newblock J.~D. Hunter,
		\newblock {Matplotlib: A 2D Graphics Environment},
		\newblock \emph{Computing in Science \& Engineering}, \textbf{9}
		(2007), 90--95. \url{https://doi.org/10.1109/MCSE.2007.55}
		
		\bibitem{ddeint2019}
		\newblock {\small \textsf{ddeint}} \normalsize Developer,
		\newblock {\small \textsf{ddeint},\normalsize Version~0.2}
		\newblock (2019). \url{https://pypi.org/project/ddeint/}
		
		\bibitem{Vallat2018}
		\newblock R.~Vallat,
		\newblock {Pingouin: statistics in Python},
		\newblock \emph{Journal of Open Source Software}, \textbf{3}
		(2018), 1026. \url{https://doi.org/10.21105/joss.01026}
		
	\end{thebibliography}
	
\end{document}
